# Supplementary material for: Copper(II)-Mediated Iodination of 1-Nitroso-2-naphthol
Source: Molecules. 2021 Sep 21;26(18):5708. doi: 10.3390/molecules26185708 (PMC8465374; doi:10.3390/molecules26185708)
Supplement: Supplementary file 1 [file molecules-26-05708-s001.zip]

Archive with 1 entries (1 files):
- molecules-1389531-supplementary.pdf
